# Supplementary material for: Evidence of the Physical Interaction between Rpl22 and the Transposable Element Doc5, a Heterochromatic Transposon of Drosophila melanogaster
Source: Genes (Basel). 2021 Dec 16;12(12):1997. doi: 10.3390/genes12121997 (PMC8701128; doi:10.3390/genes12121997)
Supplement: Supplementary file 1 [file genes-12-01997-s001.zip]

Archive with 1 entries (1 files):
- genes-1474839 - Supplementary.pdf
